# Supplementary material for: Lignin-Mediated Dual Conductive Hydrogels with High Conductivity, Antibacterial Activity and Biocompatibility for Chronic Wound Repair
Source: Gels. 2025 Apr 11;11(4):283. doi: 10.3390/gels11040283 (PMC12026575; doi:10.3390/gels11040283)
Supplement: Supplementary file 1 [file gels-11-00283-s001.zip]

Archive with 1 entries (1 files):
- gels-3553300-supplementary.pdf
